# Supplementary material for: Extracellular vesicles released by steatotic hepatocytes alter adipocyte metabolism
Source: J Extracell Biol. 2022 Mar 15;1(2):e32. doi: 10.1002/jex2.32 (PMC11080919; doi:10.1002/jex2.32)
Supplement: Supplementary file 7 — Table S1 [file JEX2-1-e32-s007.xlsx]

## Sheet: Supplementary Table 1
TABLE S1.- List of antibodies.
Antibody	Species	Clone	ID	Supplier	Dilution
4E-BP1	Rabbit	53H11	9644	Cell Signaling	1:1000
Actin	Mouse	AC-15	ab6276	Abcam	1:1000
Adiponectin	Mouse	19F1	ab22554	Abcam	1:1000
AIP1	Mouse	49/AIP1	611621	BD	1:1000
Akt	Rabbit	-	9272	Cell Signaling	1:1000
Annexin V	Rabbit	-	ab14196	Abcam	1:1000
Alix	Mouse	3A9	sc:53538	Santa Cruz	1:1000
ApoE	Goat	R-20	sc: 6385	Santa Cruz	1:1000
Catalase	Rabbit	-	ab1877	Abcam	1:1000
CD63	Mouse	AD1	ab108950	Abcam	1:1000
CD81	HamsterAr	Eat2	MCA1846GA	Serotec	1:1000
COMT	Goat	-	ab51984	Abcam	1:1000
COXIV	Mouse	4D11-B3-E8	11967	Cell Signaling	1:1000
Fas	Rabbit	-	ab: 2759	Abcam	1:1000
Ferritin LC	Rabbit	H-53	sc: 25617	Santa Cruz	1:1000
Flotillin-1	Mouse	18	610821	BD	1:1000
GRP78	Mouse	40/BiP	610978	BD	1:1000
HSP70	Mouse	BRM-22	Ab6535	Abcam	1:1000
HSP90	Mouse	68/Hsp90	610418	BD	1:1000
LIMPII	Rabbit	-	ab16522	Abcam	1:1000
P450 2D1	Rabbit	-	ab22590	Abcam	1:1000
p-4E-BP1	Rabbit	236B4	2855	Cell Signaling	1:1000
p44/42 MAPK (Erk1/2)	Rabbit	-	9102	Cell Signaling	1:1000
Phospho-AKT	Rabbit	Ser473	9271	Cell Signaling	1:1000
PARP	Rabbit	-	9542	Cell Signaling	1:1000
PGD	Mouse	G-2	sc:398977	Santa Cruz	1:500
Phospho-p44/42 MAPK (Erk1/2)	Rabbit	Thr202/Tyr204	9101	Cell Signaling	1:1000
Phospho-S6	Rabbit	Ser240/244	2215	Cell Signaling	1:1000
Rab8	Mouse	4/Rab4	610844	BD	1:1000
Rab10	Rabbit	D36C4	8127	Cell Signaling	1:1000
Rab11	Mouse	47/Rab11	610656	BD	1:1000
S6	Rabbit	54D2	2317	Cell Signaling	1:1000
Syndecan4	Rabbit	-	ab24511	Abcam	1:1000
TSG101	Mouse	4A10	Ab83	Abcam	1:1000
