# Supplementary material for: Extracellular vesicles released by steatotic hepatocytes alter adipocyte metabolism
Source: J Extracell Biol. 2022 Mar 15;1(2):e32. doi: 10.1002/jex2.32 (PMC11080919; doi:10.1002/jex2.32)
Supplement: Supplementary file 8 — Table S2 [file JEX2-1-e32-s008.xlsx]

## Sheet: Supplementary Table 2
	TABLE S2.- Proteins detected in hepatocytes-secreted EVs from lean and obese rat Zucker model
	Protein ID	Log(FC) obese/lean	Anova (p)	Protein Description
	6PGD_RAT	1.79613	3.56379e-07	6-phosphogluconate dehydrogenase, decarboxylating
	MAOX_RAT	2.85269	2.0857e-05	NADP-dependent malic enzyme
	MIF_RAT	0.938158	0.00012274	Macrophage migration inhibitory factor
	PABP1_RAT	0.920947	0.000185609	Polyadenylate-binding protein 1
	G6PD_RAT	3.95046	0.000604505	Glucose-6-phosphate 1-dehydrogenase
	ACLY_RAT	1.95803	0.000617761	ATP-citrate synthase
	AL1A1_RAT	1.85512	0.00116287	Retinal dehydrogenase 1
	FAS_RAT	1.3383	0.00219918	Fatty acid synthase
	ST2A2_RAT	2.3531	0.00378184	Alcohol sulfotransferase A
	RS4X_RAT	0.587196	0.00398839	40S ribosomal protein S4, X isoform
	RL23_RAT	2.72614	0.00522734	60S ribosomal protein L23
	EF1A1_RAT	0.804094	0.00606245	Elongation factor 1-alpha 1
	AL1L1_RAT	0.687291	0.00691443	Cytosolic 10-formyltetrahydrofolate dehydrogenase
	VAT1_RAT	1.18106	0.00819793	Synaptic vesicle membrane protein VAT-1 homolog
	ACSL5_RAT	1.31743	0.00895999	Long-chain-fatty-acid--CoA ligase 5
	PGK1_RAT	0.771747	0.00919076	Phosphoglycerate kinase 1
	TBA1C_RAT	1.2293	0.0094527	Tubulin alpha-1C chain
	GCKR_RAT	0.653661	0.0103408	Glucokinase regulatory protein
	CMBL_RAT	1.28539	0.0113061	Carboxymethylenebutenolidase homolog
	PUR9_RAT	0.970986	0.0113919	Bifunctional purine biosynthesis protein PURH
	SAR1B_RAT	0.787218	0.0119954	GTP-binding protein SAR1b
	GSTK1_RAT	1.59669	0.0128019	Glutathione S-transferase kappa 1
	DEST_RAT	1.23991	0.0128244	Destrin
	SYDC_RAT	0.853396	0.0131137	Aspartate--tRNA ligase, cytoplasmic
	CP2A1_RAT	1.30567	0.0136359	Cytochrome P450 2A1
	MARE2_RAT	1.60986	0.0188089	Microtubule-associated protein RP/EB family member 2
	AL1A7_RAT	1.75745	0.0189367	Aldehyde dehydrogenase, cytosolic 1
	TERA_RAT	0.893116	0.0192981	Transitional endoplasmic reticulum ATPase
	ACACA_RAT	0.631172	0.021909	Acetyl-CoA carboxylase 1
	METK1_RAT	0.584758	0.0310097	S-adenosylmethionine synthase isoform type-1
	ARF5_RAT	0.569724	0.0319088	ADP-ribosylation factor 5
	RL9_RAT	1.04354	0.0372215	60S ribosomal protein L9
	GSTT1_RAT	1.46652	0.0389327	Glutathione S-transferase theta-1
	DHPR_RAT	0.921187	0.0400268	Dihydropteridine reductase
	EF1D_RAT	0.721267	0.0402488	Elongation factor 1-delta
	LPP60_RAT	0.747042	0.0457164	60 kDa lysophospholipase
	PH4H_RAT	0.607608	0.0491569	Phenylalanine-4-hydroxylase
	KPYR_RAT	0.588273	0.0503348	Pyruvate kinase PKLR
	ARF4_RAT	1.73347	0.0541519	ADP-ribosylation factor 4
	MAAI_RAT	0.656874	0.0559646	Maleylacetoacetate isomerase
	GSTM2_RAT	1.04972	0.0628242	Glutathione S-transferase Mu 2
	NDRG2_RAT	0.927048	0.0628551	Protein NDRG2
	DNM1L_RAT	0.528559	0.0665266	Dynamin-1-like protein
	COPB_RAT	0.764099	0.0714172	Coatomer subunit beta
	LIPC_RAT	1.38037	0.0723983	Hepatic triacylglycerol lipase
	OLA1_RAT	0.518536	0.0745395	Obg-like ATPase 1
	ADK_RAT	0.723043	0.0755577	Adenosine kinase
	NQO1_RAT	0.741735	0.0759378	NAD(P)H dehydrogenase [quinone] 1
	IF4A2_RAT	0.623186	0.0815055	Eukaryotic initiation factor 4A-II
	SUH3_RAT	1.48701	0.0822162	Alcohol sulfotransferase
	ARGI1_RAT	0.752755	0.0857777	Arginase-1
	G3P_RAT	0.489098	0.0857991	Glyceraldehyde-3-phosphate dehydrogenase
	DIDH_RAT	0.437821	0.0913893	3-alpha-hydroxysteroid dehydrogenase
	ST1B1_RAT	0.749108	0.0930046	Sulfotransferase family cytosolic 1B member 1
	ISOC1_RAT	1.02996	0.0959916	Isochorismatase domain-containing protein 1
	USO1_RAT	0.585127	0.0980719	General vesicular transport factor p115
	GPX1_RAT	0.633569	0.100998	Glutathione peroxidase 1
	GSTO1_RAT	1.48116	0.104088	Glutathione S-transferase omega-1
	LYPA1_RAT	0.477639	0.104569	Acyl-protein thioesterase 1
	COMT_RAT	0.696842	0.105973	Catechol O-methyltransferase
	EIF3A_RAT	1.16598	0.107286	Eukaryotic translation initiation factor 3 subunit A
	ACTA_RAT	0.780004	0.10785	Actin, aortic smooth muscle
	RS24_RAT	0.474305	0.117633	40S ribosomal protein S24
	BHMT2_RAT	0.516869	0.127004	S-methylmethionine--homocysteine S-methyltransferase BHMT2
	PPCE_RAT	1.17269	0.129062	Prolyl endopeptidase
	ADH1_RAT	0.480306	0.133637	Alcohol dehydrogenase 1
	UBR4_RAT	1.55399	0.135448	E3 ubiquitin-protein ligase UBR4
	AP2A2_RAT	1.26527	0.135624	AP-2 complex subunit alpha-2
	GSTT2_RAT	0.669167	0.144263	Glutathione S-transferase theta-2
	PFKAL_RAT	1.22975	0.146712	ATP-dependent 6-phosphofructokinase, liver type
	CAND1_RAT	0.302196	0.148734	Cullin-associated NEDD8-dissociated protein 1
	CX7A2_RAT	0.450197	0.156991	Cytochrome c oxidase subunit 7A2, mitochondrial
	BUP1_RAT	1.11817	0.162953	Beta-ureidopropionase
	IDHC_RAT	0.71906	0.182801	Isocitrate dehydrogenase [NADP] cytoplasmic
	ARF1_RAT	0.372208	0.184111	ADP-ribosylation factor 1
	TKFC_RAT	0.269402	0.185411	Triokinase/FMN cyclase
	F16P1_RAT	0.662784	0.186033	Fructose-1,6-bisphosphatase 1
	BIEA_RAT	0.263005	0.194145	Biliverdin reductase A
	CNDP2_RAT	0.321462	0.215461	Cytosolic non-specific dipeptidase
	PSMD1_RAT	0.479859	0.218712	26S proteasome non-ATPase regulatory subunit 1
	ACOC_RAT	0.25187	0.221692	Cytoplasmic aconitate hydratase
	GDIB_RAT	1.69358	0.221849	Rab GDP dissociation inhibitor beta
	PROF1_RAT	0.819869	0.230536	Profilin-1
	DPP3_RAT	0.557909	0.233415	Dipeptidyl peptidase 3
	RS20_RAT	0.274384	0.234246	40S ribosomal protein S20
	IF4A3_RAT	0.583659	0.238845	Eukaryotic initiation factor 4A-III
	ARP3_RAT	1.04129	0.238875	Actin-related protein 3
	PP2AA_RAT	0.196466	0.255906	Serine/threonine-protein phosphatase 2A catalytic subunit alpha isoform
	MDHC_RAT	0.324838	0.283918	Malate dehydrogenase, cytoplasmic
	NSDHL_RAT	0.477921	0.285919	Sterol-4-alpha-carboxylate 3-dehydrogenase, decarboxylating
	PGM1_RAT	0.320862	0.292163	Phosphoglucomutase-1
	HBB1_RAT	0.460171	0.295282	Hemoglobin subunit beta-1
	XYLB_RAT	0.254083	0.2979	Xylulose kinase
	SND1_RAT	0.23597	0.315809	Staphylococcal nuclease domain-containing protein 1
	SYWC_RAT	0.300168	0.325088	Tryptophan--tRNA ligase, cytoplasmic
	ASSY_RAT	0.241277	0.327016	Argininosuccinate synthase
	RL27_RAT	0.230204	0.361683	60S ribosomal protein L27
	VIGLN_RAT	0.269165	0.377734	Vigilin
	DCXR_RAT	0.202896	0.380988	L-xylulose reductase
	RS27L_RAT	0.253217	0.381741	40S ribosomal protein S27-like
	GSTM1_RAT	0.262389	0.410775	Glutathione S-transferase Mu 1
	SPYA_RAT	0.232287	0.41087	Serine--pyruvate aminotransferase, mitochondrial
	CO3_RAT	0.215332	0.411966	Complement C3
	S27A2_RAT	0.570532	0.422241	Very long-chain acyl-CoA synthetase
	H2A1C_RAT	0.325036	0.424785	Histone H2A type 1-C
	F213A_RAT	0.174662	0.42545	Redox-regulatory protein FAM213A
	MYH10_RAT	0.311746	0.425804	Myosin-10
	SUOX_RAT	0.285538	0.442669	Sulfite oxidase, mitochondrial
	DYR_RAT	0.11267	0.44984	Dihydrofolate reductase
	ARP2_RAT	0.191855	0.450225	Actin-related protein 2
	ST1A1_RAT	0.121149	0.454483	Sulfotransferase 1A1
	ARLY_RAT	0.167804	0.463254	Argininosuccinate lyase
	DX39A_RAT	0.163114	0.520065	ATP-dependent RNA helicase DDX39A
	APOB_RAT	0.190454	0.533073	Apolipoprotein B-100
	RL12_RAT	0.208633	0.549987	60S ribosomal protein L12
	IMB1_RAT	0.0930849	0.55139	Importin subunit beta-1
	EF2_RAT	0.0898875	0.574695	Elongation factor 2
	PGAM1_RAT	0.137821	0.632814	Phosphoglycerate mutase 1
	RL5_RAT	0.112191	0.641482	60S ribosomal protein L5
	EHD1_RAT	0.173506	0.648838	EH domain-containing protein 1
	HSP74_RAT	0.111987	0.665529	Heat shock 70 kDa protein 4
	PNCB_RAT	0.0993223	0.665675	Nicotinate phosphoribosyltransferase
	SYTC_RAT	0.0755974	0.669353	Threonine--tRNA ligase, cytoplasmic
	RS15A_RAT	0.318051	0.678076	40S ribosomal protein S15a
	GLPK_RAT	0.0358774	0.688134	Glycerol kinase
	RS11_RAT	0.00136551	0.718294	40S ribosomal protein S11
	UBA1_RAT	0.0185966	0.736349	Ubiquitin-like modifier-activating enzyme 1 V=1
	C1TC_RAT	0.0584585	0.738876	C-1-tetrahydrofolate synthase, cytoplasmic
	RTCB_RAT	0.0200944	0.750432	tRNA-splicing ligase RtcB homolog
	H2B1_RAT	0.106717	0.769629	Histone H2B type 1
	DHSO_RAT	0.0464366	0.788667	Sorbitol dehydrogenase
	RAB7A_RAT	0.0184986	0.792911	Ras-related protein Rab-7a
	ACO12_RAT	0.308426	0.818607	Acyl-coenzyme A thioesterase 12
	GNMT_RAT	0.00378028	0.833725	Glycine N-methyltransferase SV=2
	HPPD_RAT	0.0348119	0.873985	4-hydroxyphenylpyruvate dioxygenase
	ECHP_RAT	0.0668832	0.900642	Peroxisomal bifunctional enzyme
	MRLCA_RAT	0.00402153	0.963723	Myosin regulatory light chain RLC-A
	PDIA3_RAT	1.75097	5.37819e-05	Protein disulfide-isomerase A3
	SDC4_RAT	1.77959	0.00011651	Syndecan-4
	CP2CB_RAT	2.51565	0.000135336	Cytochrome P450 2C11
	AT1A1_RAT	1.74639	0.000241076	Sodium/potassium-transporting ATPase subunit alpha-1
	PGRC1_RAT	2.55886	0.000281756	Membrane-associated progesterone receptor component 1
	UDB17_RAT	1.88428	0.000308528	UDP-glucuronosyltransferase 2B17
	GTR2_RAT	1.52192	0.000316248	Solute carrier family 2, facilitated glucose transporter member 2
	GYS2_RAT	1.15432	0.000322671	Glycogen [starch] synthase, liver
	4F2_RAT	3.03479	0.00033244	4F2 cell-surface antigen heavy chain
	BASI_RAT	2.17285	0.000394933	Basigin
	RDH2_RAT	1.85822	0.000415683	Retinol dehydrogenase 2
	DHE3_RAT	2.61853	0.000455308	Glutamate dehydrogenase 1, mitochondrial
	CATA_RAT	1.4265	0.000514578	Catalase
	RHOA_RAT	1.04167	0.000620778	Transforming protein RhoA
	RDH7_RAT	2.12425	0.000665755	Retinol dehydrogenase 7
	TPP2_RAT	1.08186	0.000676224	Tripeptidyl-peptidase 2
	SO1A4_RAT	2.97164	0.000750545	Solute carrier organic anion transporter family member 1A4
	MOT1_RAT	1.95036	0.000853149	Monocarboxylate transporter 1
	RS27A_RAT	1.83985	0.000893604	Ubiquitin-40S ribosomal protein S27a
	CP2D1_RAT	1.70756	0.000933666	Cytochrome P450 2D1
	CP2D4_RAT	2.00492	0.000995789	Cytochrome P450 2D4
	HMGCL_RAT	1.77665	0.00100681	Hydroxymethylglutaryl-CoA lyase, mitochondrial
	CP2DQ_RAT	1.78691	0.00103315	Cytochrome P450 2D26
	MBL2_RAT	2.21318	0.00140319	Mannose-binding protein C
	PDIA4_RAT	1.33678	0.00148673	Protein disulfide-isomerase A4
	H17B6_RAT	1.61324	0.00153243	17-beta-hydroxysteroid dehydrogenase type 6
	PYC_RAT	1.82337	0.00183269	Pyruvate carboxylase, mitochondrial
	RL27A_RAT	1.36069	0.00189318	60S ribosomal protein L27a
	PCCA_RAT	1.76923	0.00195296	Propionyl-CoA carboxylase alpha chain, mitochondrial
	CP2DA_RAT	1.6607	0.00196871	Cytochrome P450 2D10
	MVP_RAT	1.53661	0.002022	Major vault protein
	SAC1_RAT	1.41114	0.00212945	Phosphatidylinositide phosphatase SAC1
	LAMP1_RAT	4.40119	0.00215982	Lysosome-associated membrane glycoprotein 1
	ACOX3_RAT	0.896333	0.00216481	Peroxisomal acyl-coenzyme A oxidase 3
	IVD_RAT	1.52524	0.00231649	Isovaleryl-CoA dehydrogenase, mitochondrial
	CAP1_RAT	0.796249	0.00242442	Adenylyl cyclase-associated protein 1
	PDC6I_RAT	1.1771	0.00279604	Programmed cell death 6-interacting protein
	CYB5_RAT	1.95974	0.00319519	Cytochrome b5
	MGST1_RAT	1.33075	0.00328648	Microsomal glutathione S-transferase 1
	PP1A_RAT	1.02211	0.00357886	Serine/threonine-protein phosphatase PP1-alpha catalytic subunit
	UDB15_RAT	2.16187	0.00372227	UDP-glucuronosyltransferase 2B15
	ANGL4_RAT	1.77329	0.0039349	Angiopoietin-related protein 4
	RL15_RAT	1.05312	0.00405683	60S ribosomal protein L15
	ALBU_RAT	2.73425	0.0046884	Serum albumin
	CH60_RAT	0.907805	0.00511905	60 kDa heat shock protein, mitochondrial
	RAP1B_RAT	0.830019	0.00526963	Ras-related protein Rap-1b
	HYEP_RAT	1.8758	0.00586254	Epoxide hydrolase 1
	HACL1_RAT	0.990848	0.00617215	2-hydroxyacyl-CoA lyase 1
	ALDH2_RAT	2.03127	0.00631003	Aldehyde dehydrogenase, mitochondrial
	PON1_RAT	1.14718	0.00649016	Serum paraoxonase/arylesterase 1
	RS8_RAT	1.04094	0.00653676	40S ribosomal protein S8
	GRP78_RAT	1.01839	0.00738478	78 kDa glucose-regulated protein
	TRFE_RAT	1.02182	0.00794397	Serotransferrin
	ST1E1_RAT	1.12794	0.00794521	Estrogen sulfotransferase, isoform 1
	CP2CN_RAT	1.74643	0.00802005	Cytochrome P450 2C23
	EIF3E_RAT	1.61704	0.00903086	Eukaryotic translation initiation factor 3 subunit E
	IDHP_RAT	1.88258	0.00946122	Isocitrate dehydrogenase [NADP], mitochondrial
	AGT2_RAT	1.53239	0.0095292	Alanine--glyoxylate aminotransferase 2, mitochondrial
	ITB1_RAT	2.54305	0.00959187	Integrin beta-1 OS=Rattus norvegicus GN=Itgb1 PE=2 SV=1
	MET7B_RAT	0.682809	0.0103774	Methyltransferase-like protein 7B
	PCCB_RAT	2.17035	0.010487	Propionyl-CoA carboxylase beta chain, mitochondrial
	CD81_RAT	2.53292	0.0104994	CD81 antigen
	PLMN_RAT	1.53086	0.0109584	Plasminogen
	A1M_RAT	2.07157	0.0110784	Alpha-1-macroglobulin
	PECR_RAT	1.09146	0.0113739	Peroxisomal trans-2-enoyl-CoA reductase
	MDHM_RAT	1.1309	0.0121929	Malate dehydrogenase, mitochondrial
	S22A7_RAT	1.35148	0.0124421	Solute carrier family 22 member 7
	RAB1B_RAT	0.464526	0.012557	Ras-related protein Rab-1B
	MCCA_RAT	1.69932	0.0128518	Methylcrotonoyl-CoA carboxylase subunit alpha, mitochondrial
	PTTG_RAT	0.819702	0.0128839	Pituitary tumor-transforming gene 1 protein-interacting protein
	GNAI2_RAT	0.955914	0.0135821	Guanine nucleotide-binding protein G(i) subunit alpha-2
	ACADM_RAT	1.57691	0.013927	Medium-chain specific acyl-CoA dehydrogenase, mitochondrial
	RAB1A_RAT	0.654276	0.0148293	Ras-related protein Rab-1A
	UD2B2_RAT	1.03038	0.0165145	UDP-glucuronosyltransferase 2B2
	ST1C1_RAT	1.35645	0.0166443	Sulfotransferase 1C1
	SDHA_RAT	1.21618	0.0172338	Succinate dehydrogenase [ubiquinone] flavoprotein subunit, mitochondrial
	AL3A2_RAT	0.930722	0.0180483	Fatty aldehyde dehydrogenase
	PRS7_RAT	1.04033	0.0183451	26S protease regulatory subunit 7
	RL18_RAT	0.887339	0.0185963	60S ribosomal protein L18
	CALR_RAT	0.926275	0.0194794	Calreticulin
	GBLP_RAT	1.02174	0.0199763	Guanine nucleotide-binding protein subunit beta-2-like 1
	DHB4_RAT	0.633933	0.0203888	Peroxisomal multifunctional enzyme type 2
	ETFD_RAT	1.15268	0.0206968	Electron transfer flavoprotein-ubiquinone oxidoreductase, mitochondrial
	THIM_RAT	1.38149	0.0213799	3-ketoacyl-CoA thiolase, mitochondrial
	MMSA_RAT	1.08386	0.021764	Methylmalonate-semialdehyde dehydrogenase [acylating], mitochondrial
	CPSM_RAT	1.41367	0.0228206	Carbamoyl-phosphate synthase [ammonia], mitochondrial
	CLUS_RAT	1.22159	0.0237282	Clusterin
	XPP1_RAT	0.750952	0.0237838	Xaa-Pro aminopeptidase 1
	UGDH_RAT	0.740128	0.0243283	UDP-glucose 6-dehydrogenase
	COR1A_RAT	1.66087	0.0243582	Coronin-1A
	HMCS2_RAT	1.17883	0.0269344	Hydroxymethylglutaryl-CoA synthase, mitochondrial
	ENPL_RAT	0.748891	0.027676	Endoplasmin
	BDH_RAT	1.34276	0.0292768	D-beta-hydroxybutyrate dehydrogenase, mitochondrial
	SARDH_RAT	1.40604	0.0297577	Sarcosine dehydrogenase, mitochondrial
	AL4A1_RAT	1.48685	0.0304862	Delta-1-pyrroline-5-carboxylate dehydrogenase, mitochondrial
	LG3BP_RAT	1.67809	0.0316511	Galectin-3-binding protein
	WDR1_RAT	0.537314	0.0317403	WD repeat-containing protein 1
	ACOX2_RAT	1.86528	0.0322239	Peroxisomal acyl-coenzyme A oxidase 2
	RS25_RAT	1.38006	0.0322983	40S ribosomal protein S25
	HS71A_RAT	0.663875	0.033711	Heat shock 70 kDa protein 1A
	CP2C7_RAT	1.17882	0.0345472	Cytochrome P450 2C7
	RL32_RAT	0.912584	0.0348983	60S ribosomal protein L32
	ACON_RAT	1.49337	0.0367473	Aconitate hydratase, mitochondrial
	ANXA6_RAT	0.819943	0.0372489	Annexin A6
	CHDH_RAT	1.35147	0.0382164	Choline dehydrogenase, mitochondrial
	PBLD_RAT	1.54542	0.0384275	Phenazine biosynthesis-like domain-containing protein
	DYHC1_RAT	0.701779	0.0405244	Cytoplasmic dynein 1 heavy chain 1
	NAKD2_RAT	0.756287	0.0406388	NAD kinase 2, mitochondrial
	SPP24_RAT	1.16046	0.0443471	Secreted phosphoprotein 24
	RB11A_RAT	0.394535	0.0451799	Ras-related protein Rab-11A
	NDUAA_RAT	1.14797	0.0453376	NADH dehydrogenase [ubiquinone] 1 alpha subcomplex subunit 10, mitochondrial
	FIBG_RAT	1.31983	0.047215	Fibrinogen gamma chain
	SBP1_RAT	1.64429	0.0476505	Selenium-binding protein 1
	DDC_RAT	0.583767	0.0483337	Aromatic-L-amino-acid decarboxylase
	PYGL_RAT	0.282998	0.0520775	Glycogen phosphorylase, liver form
	FINC_RAT	0.907711	0.0527571	Fibronectin
	ETFA_RAT	1.25956	0.0538635	Electron transfer flavoprotein subunit alpha, mitochondrial
	RL13A_RAT	0.599618	0.0564462	60S ribosomal protein L13a
	GBB2_RAT	1.4715	0.0574912	Guanine nucleotide-binding protein G(I)/G(S)/G(T) subunit beta-2
	GLNA_RAT	0.722264	0.0597521	Glutamine synthetase
	ATPB_RAT	1.347	0.0599188	ATP synthase subunit beta, mitochondrial
	HA12_RAT	1.12127	0.0614156	RT1 class I histocompatibility antigen, AA alpha chain
	ENOA_RAT	0.472367	0.0643461	Alpha-enolase
	ATPA_RAT	1.59537	0.0661406	ATP synthase subunit alpha, mitochondrial
	K2C8_RAT	0.689332	0.0679823	Keratin, type II cytoskeletal 8
	ARK73_RAT	0.546284	0.0699896	Aflatoxin B1 aldehyde reductase member 3 OS=Rattus norvegicus GN=Akr7a3 PE=1 SV=2
	ARK72_RAT	1.04135	0.0723402	Aflatoxin B1 aldehyde reductase member 2
	FIBB_RAT	1.06543	0.0735544	Fibrinogen beta chain
	ELP1_RAT	0.803969	0.0776561	Elongator complex protein 1
	MYL6_RAT	0.649505	0.0780388	Myosin light polypeptide 6
	CISY_RAT	0.930738	0.0781462	Citrate synthase, mitochondrial
	PDIA1_RAT	0.794757	0.0807991	Protein disulfide-isomerase
	CLH1_RAT	0.670836	0.0850869	Clathrin heavy chain 1
	ECHD3_RAT	0.860013	0.0867276	Enoyl-CoA hydratase domain-containing protein 3, mitochondrial
	HYOU1_RAT	1.10042	0.0912427	Hypoxia up-regulated protein 1
	PRDX1_RAT	0.416959	0.0944899	Peroxiredoxin-1
	APOE_RAT	0.621871	0.095953	Apolipoprotein E
	PYRD2_RAT	2.16882	0.097874	Pyridine nucleotide-disulfide oxidoreductase domain-containing protein 2
	MFGM_RAT	1.38692	0.102477	Lactadherin
	RL28_RAT	0.529658	0.103519	60S ribosomal protein L28
	EHD3_RAT	0.485832	0.1086	EH domain-containing protein 3
	NB5R3_RAT	0.253718	0.109987	NADH-cytochrome b5 reductase 3
	FTCD_RAT	0.626973	0.112495	Formimidoyltransferase-cyclodeaminase
	FIBA_RAT	0.847915	0.113306	Fibrinogen alpha chain
	AIFM1_RAT	0.491671	0.114001	Apoptosis-inducing factor 1, mitochondrial
	ACTB_RAT	0.429982	0.114288	Actin, cytoplasmic 1
	K1C18_RAT	0.588312	0.115087	Keratin, type I cytoskeletal 18
	RL13_RAT	0.312444	0.12881	60S ribosomal protein L13
	NDUS1_RAT	1.12504	0.12963	NADH-ubiquinone oxidoreductase 75 kDa subunit, mitochondrial
	GABT_RAT	0.65537	0.134989	4-aminobutyrate aminotransferase, mitochondrial
	TMM33_RAT	0.789966	0.135842	Transmembrane protein 33
	RL8_RAT	0.426267	0.139701	60S ribosomal protein L8
	THIL_RAT	0.751259	0.148674	Acetyl-CoA acetyltransferase, mitochondrial
	H31_RAT	0.461228	0.150193	Histone H3.1
	ETFB_RAT	0.768657	0.1529	Electron transfer flavoprotein subunit beta
	AMPL_RAT	0.591241	0.159399	Cytosol aminopeptidase
	SAHH_RAT	0.540785	0.161621	Adenosylhomocysteinase
	TCPE_RAT	0.28552	0.165719	T-complex protein 1 subunit epsilon
	RL4_RAT	0.523335	0.166279	60S ribosomal protein L4
	RS2_RAT	0.556255	0.169454	40S ribosomal protein S2
	THTR_RAT	0.641451	0.171758	Thiosulfate sulfurtransferase
	MYH9_RAT	0.396546	0.179881	Myosin-9
	HMCS1_RAT	0.646421	0.182321	Hydroxymethylglutaryl-CoA synthase, cytoplasmic
	THRB_RAT	0.31816	0.184009	Prothrombin
	CATB_RAT	0.722799	0.186513	Cathepsin B
	RS18_RAT	0.488327	0.193011	40S ribosomal protein S18
	DECR_RAT	0.555092	0.200295	2,4-dienoyl-CoA reductase, mitochondrial
	RL7A_RAT	0.367703	0.200385	60S ribosomal protein L7a
	THTM_RAT	0.33648	0.203813	3-mercaptopyruvate sulfurtransferase
	ACADS_RAT	0.739534	0.204264	Short-chain specific acyl-CoA dehydrogenase, mitochondrial
	ACADV_RAT	0.656031	0.234134	Very long-chain specific acyl-CoA dehydrogenase, mitochondrial
	ILK_RAT	0.51057	0.238023	Integrin-linked protein kinase
	H4_RAT	0.535446	0.251456	Histone H4
	ACOT2_RAT	0.530781	0.252085	Acyl-coenzyme A thioesterase 2, mitochondrial
	K2C1_RAT	0.637021	0.256598	Keratin, type II cytoskeletal 1
	AAPK2_RAT	0.2882	0.267206	5'-AMP-activated protein kinase catalytic subunit alpha-2
	HEM6_RAT	0.524806	0.26892	Oxygen-dependent coproporphyrinogen-III oxidase, mitochondrial
	HS90B_RAT	0.277286	0.276781	Heat shock protein HSP 90-beta
	DHB11_RAT	0.29006	0.27737	Estradiol 17-beta-dehydrogenase 11
	CP2B3_RAT	0.251236	0.280414	Cytochrome P450 2B3
	LDHA_RAT	0.395782	0.284041	L-lactate dehydrogenase A chain
	K2C6A_RAT	0.615886	0.288447	Keratin, type II cytoskeletal 6A
	NEUA_RAT	0.5162	0.292513	N-acylneuraminate cytidylyltransferase
	PRS6B_RAT	0.463107	0.292941	26S protease regulatory subunit 6B
	TCPG_RAT	0.59863	0.296216	T-complex protein 1 subunit gamma
	TBA4A_RAT	0.525565	0.29935	Tubulin alpha-4A chain
	SDHL_RAT	0.29792	0.308293	L-serine dehydratase/L-threonine deaminase
	RL26_RAT	0.246645	0.317761	60S ribosomal protein L26
	GSTA1_RAT	0.478242	0.33014	Glutathione S-transferase alpha-1
	AL7A1_RAT	0.38095	0.342386	Alpha-aminoadipic semialdehyde dehydrogenase
	PSMD2_RAT	0.350961	0.347347	26S proteasome non-ATPase regulatory subunit 2
	HBA_RAT	0.353031	0.347565	Hemoglobin subunit alpha-1/2
	PLAP_RAT	0.647254	0.347914	Phospholipase A-2-activating protein
	CBS_RAT	0.427536	0.350735	Cystathionine beta-synthase
	BAAT_RAT	0.608538	0.355458	Bile acid-CoA:amino acid N-acyltransferase
	GELS_RAT	0.390829	0.357705	Gelsolin
	COPB2_RAT	0.33943	0.357907	Coatomer subunit beta
	GGLO_RAT	0.360512	0.358533	L-gulonolactone oxidase
	FAHD2_RAT	0.353242	0.364368	Fumarylacetoacetate hydrolase domain-containing protein 2
	HPRT_RAT	0.261819	0.364841	Hypoxanthine-guanine phosphoribosyltransferase
	LDHB_RAT	0.310569	0.368195	L-lactate dehydrogenase B chain
	AADAT_RAT	0.321628	0.374085	Kynurenine/alpha-aminoadipate aminotransferase, mitochondrial
	H14_RAT	0.704498	0.376442	Histone H1.4
	COR1B_RAT	0.161251	0.379625	Coronin-1B
	PPIA_RAT	0.40037	0.381885	Peptidyl-prolyl cis-trans isomerase A
	1433Z_RAT	0.281592	0.387264	14-3-3 protein zeta/delta
	OTC_RAT	0.336874	0.395126	Ornithine carbamoyltransferase, mitochondrial
	PCKGC_RAT	0.281064	0.397741	Phosphoenolpyruvate carboxykinase, cytosolic [GTP]
	PSD13_RAT	0.342875	0.404142	26S proteasome non-ATPase regulatory subunit 13
	CSAD_RAT	0.552613	0.416691	Cysteine sulfinic acid decarboxylase
	PRS6A_RAT	0.78408	0.427536	26S protease regulatory subunit 6A
	HCD2_RAT	0.253072	0.433913	3-hydroxyacyl-CoA dehydrogenase type-2
	RL6_RAT	0.169717	0.43828	60S ribosomal protein L6
	VGFR1_RAT	0.142704	0.446808	Vascular endothelial growth factor receptor 1
	DHI1_RAT	0.454801	0.44782	Corticosteroid 11-beta-dehydrogenase isozyme 1
	HCDH_RAT	0.175551	0.467844	Hydroxyacyl-coenzyme A dehydrogenase, mitochondrial
	FKBP4_RAT	0.62492	0.483329	Peptidyl-prolyl cis-trans isomerase FKBP4
	RL24_RAT	0.19917	0.500234	60S ribosomal protein L24
	RS3A_RAT	0.110387	0.50101	40S ribosomal protein S3a
	1433E_RAT	0.19371	0.503568	14-3-3 protein epsilon
	DHB13_RAT	0.287281	0.506394	17-beta-hydroxysteroid dehydrogenase 13
	HNRPK_RAT	0.459043	0.515387	Heterogeneous nuclear ribonucleoprotein K
	SYVC_RAT	0.397605	0.521073	Valine--tRNA ligase
	PCY2_RAT	0.140323	0.522107	Ethanolamine-phosphate cytidylyltransferase
	RL10A_RAT	0.131579	0.538273	60S ribosomal protein L10a
	IF6_RAT	0.416411	0.55049	Eukaryotic translation initiation factor 6
	PSD11_RAT	0.155049	0.553735	26S proteasome non-ATPase regulatory subunit 11
	AL9A1_RAT	0.314616	0.564791	4-trimethylaminobutyraldehyde dehydrogenase
	RL14_RAT	0.103875	0.570078	60S ribosomal protein L14
	SYFA_RAT	0.241832	0.580082	Phenylalanine--tRNA ligase alpha subunit
	ACSL1_RAT	0.411411	0.581093	Long-chain-fatty-acid--CoA ligase 1
	AAKG1_RAT	0.163643	0.586525	5'-AMP-activated protein kinase subunit gamma-1
	1433T_RAT	0.189972	0.586548	14-3-3 protein theta
	COPG1_RAT	0.0673865	0.589593	Coatomer subunit gamma-1
	1433G_RAT	0.178322	0.591223	14-3-3 protein gamma
	RL11_RAT	0.355418	0.602721	60S ribosomal protein L11
	SYAC_RAT	0.178127	0.604314	Alanine--tRNA ligase, cytoplasmic
	CATC_RAT	0.65842	0.604892	Dipeptidyl peptidase 1
	ESTD_RAT	0.064585	0.609302	S-formylglutathione hydrolase
	SC31A_RAT	0.16643	0.615547	Protein transport protein Sec31A
	HSP7C_RAT	0.18706	0.627346	Heat shock cognate 71 kDa protein
	RS9_RAT	0.162654	0.630936	40S ribosomal protein S9
	A2MG_RAT	0.863542	0.631446	Alpha-2-macroglobulin
	GPDA_RAT	0.107619	0.635612	Glycerol-3-phosphate dehydrogenase [NAD(+)], cytoplasmic
	TKT_RAT	0.282606	0.649634	Transketolase
	PRS4_RAT	0.157649	0.662459	26S protease regulatory subunit 4
	CPT2_RAT	0.329565	0.665831	Carnitine O-palmitoyltransferase 2, mitochondrial
	KYNU_RAT	0.179374	0.674427	Kynureninase
	KPYM_RAT	0.0773663	0.675698	Pyruvate kinase PKM
	RL7_RAT	0.123562	0.676795	60S ribosomal protein L7
	ABCBB_RAT	2.22787	0.708748	Bile salt export pump
	RS16_RAT	0.136216	0.725552	40S ribosomal protein S16
	1433B_RAT	0.129091	0.732311	14-3-3 protein beta/alpha
	RLA0_RAT	0.161485	0.740666	60S acidic ribosomal protein P0
	GLCTK_RAT	0.0131337	0.747585	Glycerate kinase
	TYPH_RAT	0.143859	0.77086	Thymidine phosphorylase
	F261_RAT	0.189655	0.777407	6-phosphofructo-2-kinase/fructose-2,6-bisphosphatase 1
	MYO1E_RAT	0.129352	0.781951	Unconventional myosin-Ie
	SYSC_RAT	0.199175	0.78635	Serine--tRNA ligase, cytoplasmic
	RAN_RAT	0.109874	0.796224	GTP-binding nuclear protein Ran
	3BHS5_RAT	0.192318	0.805986	3 beta-hydroxysteroid dehydrogenase type 5
	DPYS_RAT	0.432771	0.806441	Dihydropyrimidinase
	ACADL_RAT	0.0328625	0.80844	Long-chain specific acyl-CoA dehydrogenase, mitochondrial
	PA2G4_RAT	0.0614453	0.809308	Proliferation-associated protein 2G4
	RSSA_RAT	0.162985	0.820213	40S ribosomal protein SA
	NIT2_RAT	0.0484985	0.824382	Omega-amidase NIT2
	FAAA_RAT	0.0313449	0.839777	Fumarylacetoacetase
	TBB5_RAT	0.126307	0.842575	Tubulin beta-5 chain
	RS13_RAT	0.104755	0.849274	40S ribosomal protein S13
	TCPD_RAT	0.09381	0.85191	T-complex protein 1 subunit delta
	RL10_RAT	0.102801	0.858037	60S ribosomal protein L10
	SUCA_RAT	0.0220765	0.869746	Succinyl-CoA ligase [ADP/GDP-forming] subunit alpha, mitochondrial
	ROA2_RAT	0.0135355	0.88464	Heterogeneous nuclear ribonucleoproteins A2/B1
	RS19_RAT	0.147671	0.889033	40S ribosomal protein S19
	ALDOB_RAT	0.130938	0.889805	Fructose-bisphosphate aldolase B
	EF1G_RAT	0.141391	0.895334	Elongation factor 1-gamma
	BHMT1_RAT	0.188908	0.900535	Betaine--homocysteine S-methyltransferase 1
	SYG_RAT	0.0975689	0.902735	Glycine--tRNA ligase (Fragment)
	CGL_RAT	0.330046	0.905995	Cystathionine gamma-lyase
	HS90A_RAT	0.113246	0.913443	Heat shock protein HSP 90-alpha
	SPRE_RAT	0.177648	0.915391	Sepiapterin reductase
	EIF3C_RAT	0.0813549	0.921697	Eukaryotic translation initiation factor 3 subunit C
	RL30_RAT	0.0187562	0.923105	60S ribosomal protein L30
	TCPB_RAT	0.0377869	0.92364	T-complex protein 1 subunit beta
	AP2B1_RAT	0.00700636	0.924522	AP-2 complex subunit beta
	PGTA_RAT	0.0654542	0.937662	Geranylgeranyl transferase type-2 subunit alpha
	TCPA_RAT	0.0670942	0.944751	T-complex protein 1 subunit alpha
	BODG_RAT	0.060124	0.947224	Gamma-butyrobetaine dioxygenase
	IF2A_RAT	0.0233154	0.948544	Eukaryotic translation initiation factor 2 subunit 1
	TBB4B_RAT	0.129057	0.970589	Tubulin beta-4B chain
	RS3_RAT	0.0890779	0.971912	40S ribosomal protein S3
	AK1D1_RAT	0.273186	0.974743	3-oxo-5-beta-steroid 4-dehydrogenase
	REEP6_RAT	0.0303831	0.977937	Receptor expression-enhancing protein 6
	COF1_RAT	0.134311	0.978385	Cofilin-1
	GLCNE_RAT	0.177028	0.983038	Bifunctional UDP-N-acetylglucosamine 2-epimerase/N-acetylmannosamine kinase
	OPLA_RAT	0.0783016	0.983452	5-oxoprolinase
	TBB2A_RAT	0.140279	0.987584	Tubulin beta-2A chain
	SYRC_RAT	0.0766968	0.993435	Arginine--tRNA ligase, cytoplasmic
	ADHX_RAT	0.0164533	0.995709	Alcohol dehydrogenase class-3
	PRS8_RAT	0.0724149	0.996245	26S protease regulatory subunit 8
	NPL4_RAT	0.00388424	0.996546	Nuclear protein localization protein 4 homolog
