# Supplementary material for: Extracellular vesicles released by steatotic hepatocytes alter adipocyte metabolism
Source: J Extracell Biol. 2022 Mar 15;1(2):e32. doi: 10.1002/jex2.32 (PMC11080919; doi:10.1002/jex2.32)
Supplement: Supplementary file 9 — Table S3 [file JEX2-1-e32-s003.xlsx]

## Sheet: Supplementary Table S3
TABLE S3.- Gene Ontology categorization of proteins detected in hepatocytes-secreted EVs from lean and obese rat Zucker model
MOLECULAR FUNCTION	Protein hits (%)
catalytic activity (GO:0003824)	47.8
binding (GO:0005488)	35.8
structural molecule activity (GO:0005198)	11.4
transporter activity (GO:0005215)	2.5
translation regulator activity (GO:0045182)	1.7
molecular function regulator (GO:0098772)	0.8
BIOLOGICAL PROCESS
cellular process (GO:0009987)	34.1
metabolic process (GO:0008152)	26.9
cellular component organization or biogenesis (GO:0071840)	10.5
biological regulation (GO:0065007)	7.6
localization (GO:0051179)	6.8
response to stimulus (GO:0050896)	6.6
signaling (GO:0023052)	2
developmental process (GO:0032502)	1.7
locomotion (GO:0040011)	1.4
multicellular organismal process (GO:0032501)	1.2
biological adhesion (GO:0022610)	0.5
growth (GO:0040007)	0.3
immune system process (GO:0002376)	0.5
CELLULAR COMPONENT
cell (GO:0005623)	26.6
cell part (GO:0044464)	26.6
organelle (GO:0043226)	16.9
protein-containing complex (GO:0032991)	9.2
organelle part (GO:0044422)	8.5
membrane part (GO:0044425)	2.3
membrane (GO:0016020)	4.7
extracellular region part (GO:0044421)	1.2
extracellular region (GO:0005576)	1.2
membrane-enclosed lumen (GO:0031974)	1.2
supramolecular complex (GO:0099080)	1.1
cell junction (GO:0030054)	0.3
synapse (GO:0045202)	0.1
synapse part (GO:0044456)	0.1
